# Supplementary material for: Hepatic non-parenchymal S100A9-TLR4-mTORC1 axis normalizes diabetic ketogenesis
Source: Nat Commun. 2022 Jul 15;13:4107. doi: 10.1038/s41467-022-31803-5 (PMC9287425; doi:10.1038/s41467-022-31803-5)
Supplement: Supplementary file 3 — Source Data [file 41467_2022_31803_MOESM3_ESM.xlsx]

## Sheet: Figure 1b
	Plasma insulin (ng/mL)
	Group	TlR4WT;ID mice				TLR4WT; S100A9OE; ID mice						TLR4KO; S100A9OE; ID mice					TLR4Liver; S100A9OE; ID mice
	Days after 1st DT injection
	0	1.51264	0.309503	2.83784	1.23365	0.5449	0,091543156*	0.457716	0.37925	1.12903	1.92241	0.588492	1.01569	1.94856	1.10288	0.754141	0.396687	0.187446	0.353095	1.24237	1.56495
	7	0	0.1961	0	0	0	0	0	0.1177	0	0	0	0.248	0	0	0	0	0	0	0	0
		Table Analyzed	Copy of INSULIN
		Two-way RM ANOVA	Matching: Stacked
		Assume sphericity?	Yes
		Alpha	0.05
		Source of Variation	% of total variation	P value	P value summary	Significant?
		Time	51.22	<0,0001	****	Yes
		Column Factor	4.014	0.4009	ns	No
		Subject	19.19	0.577	ns	No
		ANOVA table	SS	DF	MS	F (DFn, DFd)	P value
		Time	9.42	1	9.42	F (1, 18) = 36,04	P<0,0001
		Column Factor	0.7383	3	0.2461	F (3, 15) = 1,046	P=0,4009
		Subject	3.529	15	0.2353	F (15, 18) = 0,9001	P=0,5770
		Residual	4.705	18	0.2614
		Difference between row means
		Mean of 0	1.037
		Mean of 7	0.04126
		Difference between means	0.9958
		SE of difference	0.1659
		95% CI of difference	0,6473 to 1,344
		Data summary
		Number of columns (Column Factor)	4
		Number of rows (Time)	2
		Number of subjects (Subject)	19
		Number of missing values	0

## Sheet: Figure 1c
		RIP-DTR; Tlr4WT					RIP-DTR; Tlr4KO; S100A9OE					RIP-DTR; Tlr4Liver;S100A9OE
	Liver	0.933991	0.512085	1.52345	1.03047		0	0	0	0	0	0.569319	0.878788	0.721745
	Skeletal muscle	0.663543	1.04311	1.53394	0.764925	0.99449	0	0	0	0	0	0	0	0	0
	Adipose	0.528385	1.22869	0.638378	1.60454		0	0	0	0		0	0	0	0
		Table Analyzed	TLR4/18s
		Mixed-effects model (REML)	Matching: Stacked
		Assume sphericity?	No								Compare row means (main row effect)
		Alpha	0.05
											Number of families	1
		Fixed effects (type III)	P value	P value summary	Statistically significant (P < 0,05)?	F (DFn, DFd)	Geisser-Greenhouse's epsilon				Number of comparisons per family	3
		tissue	0.1728	ns	No	F (1,592, 26,26) = 1,919	0.7958				Alpha	0.05
		genotype	<0,0001	****	Yes	F (2, 33) = 46,74
											Tukey's multiple comparisons test	Mean Diff,	95,00% CI of diff,	Below threshold?	Summary	Adjusted P Value
		Random effects	SD	Variance
		Subject	0	0							Liver vs. Skeletal muscle	0.157	-0,1348 to 0,4488	No	ns	0.3492
		Residual	0.2822	0.07962							Liver vs. Adipose	0.1808	-0,2514 to 0,6130	No	ns	0.509
											Skeletal muscle vs. Adipose	0.02381	-0,2597 to 0,3073	No	ns	0.9721
		Was the matching effective?
		Chi-square, df
		P value									Test details	Mean 1	Mean 2	Mean Diff,	SE of diff,	N1	N2	q	DF
		P value summary
		Is there significant matching (P < 0.05)?	No								Liver vs. Skeletal muscle	0.5142	0.3571	0.157	0.108	12	14	2.055	11
											Liver vs. Adipose	0.5142	0.3333	0.1808	0.1577	12	12	1.622	10
		Data summary									Skeletal muscle vs. Adipose	0.3571	0.3333	0.02381	0.105	14	12	0.3208	11
		Number of columns (genotype )	3
		Number of rows (tissue )	3
		Number of subjects (Subject)	14
		Number of missing values	4

## Sheet: Figure 1d 
		hepatic S100A9
		TLR4WT; ID mice	TLR4WT;S100A9OE; ID mice	TLR4KO;S100A9OE; ID mice	TLR4Liver; S100A9OE; ID mice			Table Analyzed	validation hepatic S100A9 (ng/g)
		137.2	240.213	354.773	333.403			Data sets analyzed	A-D
		32.2222	271.702	215.564	177.389
		49.8936	128	200.985	275.435			ANOVA summary
			167.027	238.971	292.275			F	8.975
			229.048	225.332	301.739			P value	0.0009
				188.514	247			P value summary	***
				254.89				Significant diff. among means (P < 0.05)?	Yes
								R squared	0.613
								Brown-Forsythe test
								F (DFn, DFd)	0,04702 (3, 17)
								P value	0.986
								P value summary	ns
								Are SDs significantly different (P < 0.05)?	No
								Bartlett's test
								Bartlett's statistic (corrected)
								P value
								P value summary
								Are SDs significantly different (P < 0.05)?
								ANOVA table	SS	DF	MS	F (DFn, DFd)	P value
								Treatment (between columns)	83885	3	27962	F (3, 17) = 8,975	P=0,0009
								Residual (within columns)	52963	17	3115
								Total	136849	20
								Data summary
								Number of treatments (columns)	4
								Number of values (total)	21
								Number of families	1
								Number of comparisons per family	3
								Alpha	0.05
								Dunnett's multiple comparisons test	Mean Diff,	95,00% CI of diff,	Below threshold?	Summary	Adjusted P Value	A-?
								TLR4WT; ID mice vs. TLR4WT;S100A9OE; ID mice	-134.1	-237,0 to -31,18	Yes	*	0.0106	B	TLR4WT;S100A9OE; ID mice
								TLR4WT; ID mice vs. TLR4KO;S100A9OE; ID mice	-166.8	-264,0 to -69,51	Yes	**	0.0012	C	TLR4KO;S100A9OE; ID mice
								TLR4WT; ID mice vs. TLR4Liver; S100A9OE; ID mice	-198.1	-297,8 to -98,45	Yes	***	0.0003	D	TLR4Liver; S100A9OE; ID mice
								Test details	Mean 1	Mean 2	Mean Diff,	SE of diff,	n1	n2	q	DF
								TLR4WT; ID mice vs. TLR4WT;S100A9OE; ID mice	73.11	207.2	-134.1	40.76	3	5	3.29	17
								TLR4WT; ID mice vs. TLR4KO;S100A9OE; ID mice	73.11	239.9	-166.8	38.52	3	7	4.329	17
								TLR4WT; ID mice vs. TLR4Liver; S100A9OE; ID mice	73.11	271.2	-198.1	39.47	3	6	5.019	17

## Sheet: Figure 1e
		plasma ketones
		Tlr4WT; ID mice										Tlr4WT;S100A9OE; ID mice											Tlr4KO;S100A9OE; ID mice										Tlr4Liver; S100A9OE; ID mice
		0	0	0.10208	0.13024								0	0	0	0.152528	0	0.15435					0.1232	0.0616	0.154544	0.08	0.032						0.048	0.024	0.064	0.0752	0.12832
		4.9966	3.8122	9.4	8.468								2.01645	0.416454	0.234894	0.749559	0.59234	1.25902					5.21787	13.398	7.9828	4.61787	1.61097						5.19433	1.40014	2.98808	2.06986	2.194
		Table Analyzed	Data 25
		Data sets analyzed	A-D
										Number of families	1
		ANOVA summary								Number of comparisons per family	6
		F	6.104							Alpha	0.05
		P value	0.0057
		P value summary	**							Tukey's multiple comparisons test	Mean Diff,	95,00% CI of diff,	Below threshold?	Summary	Adjusted P Value
		Significant diff. among means (P < 0.05)?	Yes							Tlr4WT; ID mice vs. Tlr4WT;S100A9OE; ID mice	5.791	0,9204 to 10,66	Yes	*	0.0172	A-B
		R squared	0.5337							Tlr4WT; ID mice vs. Tlr4KO;S100A9OE; ID mice	0.1037	-4,958 to 5,165	No	ns	>0,9999	A-C
										Tlr4WT; ID mice vs. Tlr4Liver; S100A9OE; ID mice	3.9	-1,162 to 8,962	No	ns	0.1642	A-D
		Brown-Forsythe test								Tlr4WT;S100A9OE; ID mice vs. Tlr4KO;S100A9OE; ID mice	-5.687	-10,26 to -1,118	Yes	*	0.0125	B-C
		F (DFn, DFd)	2,330 (3, 16)							Tlr4WT;S100A9OE; ID mice vs. Tlr4Liver; S100A9OE; ID mice	-1.891	-6,460 to 2,678	No	ns	0.645	B-D
		P value	0.113							Tlr4KO;S100A9OE; ID mice vs. Tlr4Liver; S100A9OE; ID mice	3.796	-0,9760 to 8,568	No	ns	0.1455	C-D
		P value summary	ns
		Are SDs significantly different (P < 0.05)?	No							Test details	Mean 1	Mean 2	Mean Diff,	SE of diff,	n1	n2	q	DF
										Tlr4WT; ID mice vs. Tlr4WT;S100A9OE; ID mice	6.669	0.8781	5.791	1.702	4	6	4.811	16
		Bartlett's test								Tlr4WT; ID mice vs. Tlr4KO;S100A9OE; ID mice	6.669	6.566	0.1037	1.769	4	5	0.08289	16
		Bartlett's statistic (corrected)	12.9							Tlr4WT; ID mice vs. Tlr4Liver; S100A9OE; ID mice	6.669	2.769	3.9	1.769	4	5	3.117	16
		P value	0.0049							Tlr4WT;S100A9OE; ID mice vs. Tlr4KO;S100A9OE; ID mice	0.8781	6.566	-5.687	1.597	6	5	5.036	16
		P value summary	**							Tlr4WT;S100A9OE; ID mice vs. Tlr4Liver; S100A9OE; ID mice	0.8781	2.769	-1.891	1.597	6	5	1.675	16
		Are SDs significantly different (P < 0.05)?	Yes							Tlr4KO;S100A9OE; ID mice vs. Tlr4Liver; S100A9OE; ID mice	6.566	2.769	3.796	1.668	5	5	3.219	16
		ANOVA table	SS	DF	MS	F (DFn, DFd)	P value
		Treatment (between columns)	127.4	3	42.45	F (3, 16) = 6,104	P=0,0057
		Residual (within columns)	111.3	16	6.956
		Total	238.7	19
		Data summary
		Number of treatments (columns)	4
		Number of values (total)	20

## Sheet: Figure 1f
			Hepatic ketones
			TLR4WT; ID mice	TLR4WT;S100A9OE; ID mice	TLR4KO;S100A9OE; ID mice	TLR4Liver; S100A9OE; ID mice
			287.832	0	407.942	66.2444
			173.266	99.4882	243.652	18.8549
			138.282	75.8075	265.868	0
			590.427	0	76.2374	27.3751
			73.8671	57.8909	365.825	20.2935
				60.0881
				60.383
			Table Analyzed	hepatic ketones nmol/g		Table Analyzed	hepatic ketones nmol/g
			Column B	TLR4WT;S100A9OE; ID mice		Column D	TLR4Liver; S100A9OE; ID mice
			vs.	vs,		vs.	vs,
			Column A	TLR4WT; ID mice		Column C	TLR4KO;S100A9OE; ID mice
			Unpaired t test			Unpaired t test
			P value	0.026		P value	0.0031
			P value summary	*		P value summary	**
			Significantly different (P < 0.05)?	Yes		Significantly different (P < 0.05)?	Yes
			One- or two-tailed P value?	Two-tailed		One- or two-tailed P value?	Two-tailed
			t, df	t=2,610, df=10		t, df	t=4,182, df=8
			How big is the difference?			How big is the difference?
			Mean of column A	252.7		Mean of column C	271.9
			Mean of column B	50.52		Mean of column D	26.55
			Difference between means (B - A) ± SEM	-202,2 ± 77,47		Difference between means (D - C) ± SEM	-245,4 ± 58,66
			95% confidence interval	-374,8 to -29,59		95% confidence interval	-380,6 to -110,1
			R squared (eta squared)	0.4052		R squared (eta squared)	0.6862
			F test to compare variances			F test to compare variances
			F, DFn, Dfd	29,82, 4, 6		F, DFn, Dfd	27,92, 4, 4
			P value	0.0008		P value	0.007
			P value summary	***		P value summary	**
			Significantly different (P < 0.05)?	Yes		Significantly different (P < 0.05)?	Yes
			Data analyzed			Data analyzed
			Sample size, column A	5		Sample size, column C	5
			Sample size, column B	7		Sample size, column D	5

## Sheet: Figure 2a
		p-S6
		s6
		tubulin

## Sheet: Figure 2b
				pS6/S6
				Healthy	pLIVE	pLIVE-S100A9
				4.91895	0.262061	2.70576
				2.14766	0.111661	0.376542
				1.51302	0.145813	0.698245
				4.70449	0.125484	0.836295
				1.07846		0.551335
						0.746894
			Number of families	1
			Number of comparisons per family	3
			Alpha	0.05
			Tukey's multiple comparisons test	Mean Diff,	95,00% CI of diff,	Below threshold?	Summary	Adjusted P Value
			Healthy; RIP-DTR; Tlr4WT vs. ID; RIP-DTR; Tlr4WT	1.024	0,4649 to 1,583	Yes	***	0.0009	A-B
			Healthy; RIP-DTR; Tlr4WT vs. ID;S100A9OE; RIP-DTR; Tlr4WT	0.3893	-0,1697 to 0,9483	No	ns	0.1959	A-C
			ID; RIP-DTR; Tlr4WT vs. ID;S100A9OE; RIP-DTR; Tlr4WT	-0.6346	-1,135 to -0,1346	Yes	*	0.0134	B-C
			Test details	Mean 1	Mean 2	Mean Diff,	SE of diff,	n1	n2	q	DF
			Healthy; RIP-DTR; Tlr4WT vs. ID; RIP-DTR; Tlr4WT	1.559	0.535	1.024	0.2117	4	6	6.84	13
			Healthy; RIP-DTR; Tlr4WT vs. ID;S100A9OE; RIP-DTR; Tlr4WT	1.559	1.17	0.3893	0.2117	4	6	2.601	13
			ID; RIP-DTR; Tlr4WT vs. ID;S100A9OE; RIP-DTR; Tlr4WT	0.535	1.17	-0.6346	0.1894	6	6	4.74	13

## Sheet: Figure 2c
							pS6
							S6
							tubulin

## Sheet: Figure 2d
				pS6/S6
				Healthy	pLIVE	pLIVE-S100A9
				2.88095	0.367453	1.05196
				3.46029	2.08074	0.949889
				6.48884	0.200813	0.824066
					0.67084	0.276427
					0.400463	0.678264
					1.63813	0.144105
						0.546686
						0.180957
				Number of families	1
				Number of comparisons per family	3
				Alpha	0.05
				Tukey's multiple comparisons test	Mean Diff,	95,00% CI of diff,	Below threshold?	Summary	Adjusted P Value
				Healthy; RIP-DTR; Tlr4KO vs. ID; RIP-DTR; Tlr4KO	1.468	0,8841 to 2,053	Yes	****	<0,0001	A-B
				Healthy; RIP-DTR; Tlr4KO vs. ID;S100A9OE; RIP-DTR; Tlr4KO	1.38	0,7701 to 1,991	Yes	***	0.0001	A-C
				ID; RIP-DTR; Tlr4KO vs. ID;S100A9OE; RIP-DTR; Tlr4KO	-0.08799	-0,6724 to 0,4964	No	ns	0.9171	B-C
				Test details	Mean 1	Mean 2	Mean Diff,	SE of diff,	n1	n2	q	DF
				Healthy; RIP-DTR; Tlr4KO vs. ID; RIP-DTR; Tlr4KO	1.891	0.4229	1.468	0.2213	5	6	9.383	13
				Healthy; RIP-DTR; Tlr4KO vs. ID;S100A9OE; RIP-DTR; Tlr4KO	1.891	0.5108	1.38	0.2312	5	5	8.445	13
				ID; RIP-DTR; Tlr4KO vs. ID;S100A9OE; RIP-DTR; Tlr4KO	0.4229	0.5108	-0.08799	0.2213	6	5	0.5622	13

## Sheet: Figure 2e
		Healthy; RIP-DTR; Tlr4WT				Healthy; RIP-DTR; Tlr4KO								ID; RIP-DTR; Tlr4WT						ID; RIP-DTR; Tlr4KO								ID; S100A9OE; RIP-DTR; Tlr4WT							ID; S100A9OE; RIP-DTR; Tlr4KO
	Hmgcs2	0.983547	0.927453	0.53459		1.8945	1.14404	0.266415	1.13533	0.413072	0.346638	0.900804	0.986661	1.90089	1.86013	2.60976	1.99958			3.23065	5.17359	4.40094	2.2025	2.20999	2.48575			1.07932	0.801246	1.30544	1.38599				1.62014	1.0123	1.96262	2.97536	3.90439	1.57736	6.9481
	Cpt1a	0.967252	1.02825	0.711044		0.123805	1.00308	1.0025	0.615033					2.97751	2.03159	2.14731	3.24036	1.75912		4.98407	2.62723	2.79761	3.40359	2.86523	2.82824			1.68217	1.72892	1.40838	1.32566				2.29178	3.80296	3.66559	2.54706	2.57047	2.13981	1.98962	3.8681	2.69647
	Cpt1b	1.24204	1.19888	0.706562	0.560411	0.95473	1.16838	0.496915	0.860002	0.530181	0.589795			2.14423	1.97168	3.34905	2.05294	3.00023	5.13035	1.25909	12.9417	1.97552	7.12904	2.77959	2.1416	1.9512	3.28164	0.657026	1.73001	1.01911	1.21582				2.93361	2.17638	1.62871	2.936	4.21792	8.1324	7.53305	1.9551
	Cpt2	1.05881	0.494797	1.17514	0.898783	1.14922	1.64751	0.506315	0.228126	0.008989				0.830061	2.42686	3.11702	2.07589	1.17514		2.67437	3.35067	3.01434	3.8833	2.46149	3.90921	3.30458		0.010897	1.0647	1.00727	0.683782				2.12083	2.02173	1.31983	2.65275	2.16691	2.11958	1.12868	1.87336	7.82967
	Acadl	0.784505	0.350447	0.536071	0.866516	1.04167	1.52216	0.43617	0.338652					1.4634	4.33218	3.60168	2.90399	3.26564		4.66933	8.58333	2.18085	3.14096	3.09752	3.10638	3.61968		1.02294	0.939325	0.761702	0.529271	0.438347	0.530139	0.580208	5.54167	2.46011	10.742	2.8617	1.01684	3.96188	1.94681	2.85727
		Table Analyzed	Hmgs2
									Compare cell means regardless of rows and columns								Table Analyzed	Cpt1a							Compare cell means regardless of rows and columns
		Two-way ANOVA	Ordinary																														Table Analyzed	Cpt1b							Compare cell means regardless of rows and columns								Table Analyzed
		Alpha	0.05						Number of families	1							Two-way ANOVA	Ordinary							Number of families	1
									Number of comparisons per family	15							Alpha	0.05							Number of comparisons per family	15							Two-way ANOVA	Ordinary							Number of families	1							Two-way ANOVA
		Source of Variation	% of total variation	P value	P value summary	Significant?			Alpha	0.05															Alpha	0.05							Alpha	0.05							Number of comparisons per family	15							Alpha
		Row Factor	11.3	0.03	*	Yes											Source of Variation	% of total variation	P value	P value summary	Significant?																				Alpha	0.05
		Column Factor	35.1	0.001	**	Yes			Tukey's multiple comparisons test	Predicted (LS) mean diff.	95.00% CI of diff.	Below threshold?	Summary	Adjusted P Value			Interaction	6.63	0.07	ns	No				Tukey's multiple comparisons test	Predicted (LS) mean diff.	95.00% CI of diff.	Significant?	Summary	Adjusted P Value			Source of Variation	% of total variation	P value	P value summary	Significant?												Source of Variation
																	Row Factor	7.47	0.02	*	Yes												Row Factor	6.28	0.11	ns	No				Tukey's multiple comparisons test	Predicted (LS) mean diff.	95.00% CI of diff.	Below threshold?	Summary	Adjusted P Value			Row Factor
		ANOVA table	SS (Type III)	DF	MS	F (DFn, DFd)	P value		wt:Healthy vs. wt:ID	-2.07	-3.66 to -0.487	Yes	**	0.005			Column Factor	47.8	<0.001	***	Yes				WT:Healthy vs. WT:ID	-1.53	-3.00 to -0.0600	Yes	*	0.04			Column Factor	20.5	0.02	*	Yes												Column Factor
		Row Factor	7.64	1	7.64	F (1, 28) = 5.48	P=0.03		wt:Healthy vs. wt:ID + S100A9 OE	-1.46	-3.00 to 0.0816	No	ns	0.07											WT:Healthy vs. WT:ID + S100A9 OE	-0.634	-2.17 to 0.902	No	ns	0.8											wt:Healthy vs. wt:ID	-2.86	-5.79 to 0.0791	No	ns	0.06
		Column Factor	23.8	2	11.9	F (2, 28) = 8.55	P=0.001		wt:Healthy vs. KO:Healthy	-1.04	-2.39 to 0.316	No	ns	0.21			ANOVA table	SS (Type III)	DF	MS	F (DFn, DFd)	P value			WT:Healthy vs. KO:Healthy	0.216	-1.32 to 1.75	No	ns	>0.99			ANOVA table	SS (Type III)	DF	MS	F (DFn, DFd)	P value			wt:Healthy vs. wt:ID + S100A9 OE	-2.09	-5.13 to 0.949	No	ns	0.32			ANOVA table
		Residual	39	28	1.39				wt:Healthy vs. KO:ID	-3.11	-5.30 to -0.916	Yes	**	0.002			Interaction	2.47	2	1.23	F (2, 25) = 2.89	P=0.07			WT:Healthy vs. KO:ID	-2.35	-3.77 to -0.926	Yes	***	<0.001			Row Factor	15	1	15	F (1, 32) = 2.74	P=0.11			wt:Healthy vs. KO:Healthy	-1.33	-3.76 to 1.10	No	ns	0.57			Row Factor
									wt:Healthy vs. KO:ID + S100A9 OE	-2.5	-4.63 to -0.366	Yes	*	0.01			Row Factor	2.78	1	2.78	F (1, 25) = 6.52	P=0.02			WT:Healthy vs. KO:ID + S100A9 OE	-1.94	-3.28 to -0.598	Yes	**	0.002			Column Factor	49.1	2	24.5	F (2, 32) = 4.48	P=0.02			wt:Healthy vs. KO:ID	-4.19	-8.04 to -0.329	Yes	*	0.03			Column Factor
		Difference between row means							wt:ID vs. wt:ID + S100A9 OE	0.611	-0.966 to 2.19	No	ns	0.84			Column Factor	17.8	2	8.89	F (2, 25) = 20.9	P<0.001			WT:ID vs. WT:ID + S100A9 OE	0.895	-0.454 to 2.24	No	ns	0.35			Residual	175	32	5.48					wt:Healthy vs. KO:ID + S100A9 OE	-3.42	-7.21 to 0.370	No	ns	0.1			Residual
		Predicted (LS) mean of wt	1.29						wt:ID vs. KO:Healthy	1.04	-0.931 to 3.01	No	ns	0.6			Residual	10.7	25	0.426					WT:ID vs. KO:Healthy	1.75	0.396 to 3.09	Yes	**	0.006											wt:ID vs. wt:ID + S100A9 OE	0.766	-2.03 to 3.57	No	ns	0.96
		Predicted (LS) mean of KO	2.33						wt:ID vs. KO:ID	-1.04	-2.39 to 0.316	No	ns	0.21											WT:ID vs. KO:ID	-0.82	-2.04 to 0.398	No	ns	0.33			Difference between row means								wt:ID vs. KO:Healthy	1.53	-2.24 to 5.30	No	ns	0.82			Difference between row means
		Difference between predicted means	-1.04						wt:ID vs. KO:ID + S100A9 OE	-0.424	-2.47 to 1.62	No	ns	0.99			Difference between row means								WT:ID vs. KO:ID + S100A9 OE	-0.41	-1.53 to 0.712	No	ns	0.87			Predicted (LS) mean of wt	1.68							wt:ID vs. KO:ID	-1.33	-3.76 to 1.10	No	ns	0.57			Predicted (LS) mean of wt
		SE of difference	0.442						wt:ID + S100A9 OE vs. KO:Healthy	0.426	-1.54 to 2.39	No	ns	0.98			Predicted (LS) mean of WT	1.62							WT:ID + S100A9 OE vs. KO:Healthy	0.85	-0.572 to 2.27	No	ns	0.46			Predicted (LS) mean of KO	3.01							wt:ID vs. KO:ID + S100A9 OE	-0.563	-4.12 to 2.99	No	ns	>0.99			Predicted (LS) mean of ko
		95% CI of difference	-1.94 to -0.129						wt:ID + S100A9 OE vs. KO:ID	-1.65	-3.75 to 0.462	No	ns	0.2			Predicted (LS) mean of KO	2.26							WT:ID + S100A9 OE vs. KO:ID	-1.71	-3.01 to -0.416	Yes	**	0.005			Difference between predicted means	-1.33							wt:ID + S100A9 OE vs. KO:Healthy	0.762	-3.23 to 4.76	No	ns	>0.99			Difference between predicted means
									wt:ID + S100A9 OE vs. KO:ID + S100A9 OE	-1.04	-2.39 to 0.316	No	ns	0.21			Difference between predicted means	-0.636							WT:ID + S100A9 OE vs. KO:ID + S100A9 OE	-1.31	-2.51 to -0.0963	Yes	*	0.03			SE of difference	0.803							wt:ID + S100A9 OE vs. KO:ID	-2.1	-5.95 to 1.76	No	ns	0.58			SE of difference
		Data summary							KO:Healthy vs. KO:ID	-2.07	-3.66 to -0.487	Yes	**	0.005			SE of difference	0.249							KO:Healthy vs. KO:ID	-2.56	-3.86 to -1.27	Yes	***	<0.001			95% CI of difference	-2.97 to 0.307							wt:ID + S100A9 OE vs. KO:ID + S100A9 OE	-1.33	-3.76 to 1.10	No	ns	0.57			95% CI of difference
		Number of columns (Column Factor)	3						KO:Healthy vs. KO:ID + S100A9 OE	-1.46	-3.00 to 0.0816	No	ns	0.07			95% CI of difference	-1.15 to -0.123							KO:Healthy vs. KO:ID + S100A9 OE	-2.16	-3.36 to -0.946	Yes	***	<0.001											KO:Healthy vs. KO:ID	-2.86	-5.79 to 0.0791	No	ns	0.06
		Number of rows (Row Factor)	2						KO:ID vs. KO:ID + S100A9 OE	0.611	-0.966 to 2.19	No	ns	0.84											KO:ID vs. KO:ID + S100A9 OE	0.41	-0.650 to 1.47	No	ns	0.84			Data summary								KO:Healthy vs. KO:ID + S100A9 OE	-2.09	-5.13 to 0.949	No	ns	0.32			Data summary
		Number of values	32																														Number of columns (Column Factor)	3							KO:ID vs. KO:ID + S100A9 OE	0.766	-2.03 to 3.57	No	ns	0.96			Number of columns (Column Factor)
																																	Number of rows (Row Factor)	2															Number of rows (Row Factor)
																	Test details	Predicted (LS) mean 1	Predicted (LS) mean 2	Predicted (LS) mean diff.	SE of diff.	N1	N2	q	Number of values									36															Number of values
			Test details	Predicted (LS) mean 1	Predicted (LS) mean 2	Predicted (LS) mean diff.	SE of diff.	N1	N2	q	DF																						Test details	Predicted (LS) mean 1	Predicted (LS) mean 2	Predicted (LS) mean diff.	SE of diff.	N1	N2	q	DF
																	WT:Healthy vs. WT:ID	0.902	2.43	-1.53	0.477	3	5	4.54	25																								Test details
			wt:Healthy vs. wt:ID	0.114	2.19	-2.07	0.519	3	4	5.65	28						WT:Healthy vs. WT:ID + S100A9 OE	0.902	1.54	-0.634	0.499	3	4	1.8	25								wt:Healthy vs. wt:ID	0.0332	2.89	-2.86	0.97	4	6	4.17	32
			wt:Healthy vs. wt:ID + S100A9 OE	0.114	1.58	-1.46	0.505	3	4	4.09	28						WT:Healthy vs. KO:Healthy	0.902	0.686	0.216	0.499	3	4	0.613	25								wt:Healthy vs. wt:ID + S100A9 OE	0.0332	2.13	-2.09	1	4	4	2.95	32								wt:Healthy vs. wt:ID
			wt:Healthy vs. KO:Healthy	0.114	1.15	-1.04	0.442	3	8	3.31	28						WT:Healthy vs. KO:ID	0.902	3.25	-2.35	0.462	3	6	7.2	25								wt:Healthy vs. KO:Healthy	0.0332	1.36	-1.33	0.803	4	6	2.34	32								wt:Healthy vs. wt:ID + S100A9 OE
			wt:Healthy vs. KO:ID	0.114	3.22	-3.11	0.717	3	6	6.13	28						WT:Healthy vs. KO:ID + S100A9 OE	0.902	2.84	-1.94	0.435	3	9	6.3	25								wt:Healthy vs. KO:ID	0.0332	4.22	-4.19	1.27	4	8	4.65	32								wt:Healthy vs. ko:Healthy
			wt:Healthy vs. KO:ID + S100A9 OE	0.114	2.61	-2.5	0.697	3	7	5.06	28						WT:ID vs. WT:ID + S100A9 OE	2.43	1.54	0.895	0.438	5	4	2.89	25								wt:Healthy vs. KO:ID + S100A9 OE	0.0332	3.45	-3.42	1.25	4	8	3.87	32								wt:Healthy vs. ko:ID
			wt:ID vs. wt:ID + S100A9 OE	2.19	1.58	0.611	0.516	4	4	1.68	28						WT:ID vs. KO:Healthy	2.43	0.686	1.75	0.438	5	4	5.64	25								wt:ID vs. wt:ID + S100A9 OE	2.89	2.13	0.766	0.924	6	4	1.17	32								wt:Healthy vs. ko:ID + S100A9 OE
			wt:ID vs. KO:Healthy	2.19	1.15	1.04	0.644	4	8	2.28	28						WT:ID vs. KO:ID	2.43	3.25	-0.82	0.395	5	6	2.93	25								wt:ID vs. KO:Healthy	2.89	1.36	1.53	1.24	6	6	1.74	32								wt:ID vs. wt:ID + S100A9 OE
			wt:ID vs. KO:ID	2.19	3.22	-1.04	0.442	4	6	3.31	28						WT:ID vs. KO:ID + S100A9 OE	2.43	2.84	-0.41	0.364	5	9	1.59	25								wt:ID vs. KO:ID	2.89	4.22	-1.33	0.803	6	8	2.34	32								wt:ID vs. ko:Healthy
			wt:ID vs. KO:ID + S100A9 OE	2.19	2.61	-0.424	0.669	4	7	0.896	28						WT:ID + S100A9 OE vs. KO:Healthy	1.54	0.686	0.85	0.462	4	4	2.61	25								wt:ID vs. KO:ID + S100A9 OE	2.89	3.45	-0.563	1.17	6	8	0.679	32								wt:ID vs. ko:ID
			wt:ID + S100A9 OE vs. KO:Healthy	1.58	1.15	0.426	0.644	4	8	0.936	28						WT:ID + S100A9 OE vs. KO:ID	1.54	3.25	-1.71	0.421	4	6	5.76	25								wt:ID + S100A9 OE vs. KO:Healthy	2.13	1.36	0.762	1.32	4	6	0.818	32								wt:ID vs. ko:ID + S100A9 OE
			wt:ID + S100A9 OE vs. KO:ID	1.58	3.22	-1.65	0.69	4	6	3.37	28						WT:ID + S100A9 OE vs. KO:ID + S100A9 OE	1.54	2.84	-1.31	0.392	4	9	4.71	25								wt:ID + S100A9 OE vs. KO:ID	2.13	4.22	-2.1	1.27	4	8	2.33	32								wt:ID + S100A9 OE vs. ko:Healthy
			wt:ID + S100A9 OE vs. KO:ID + S100A9 OE	1.58	2.61	-1.04	0.442	4	7	3.31	28						KO:Healthy vs. KO:ID	0.686	3.25	-2.56	0.421	4	6	8.61	25								wt:ID + S100A9 OE vs. KO:ID + S100A9 OE	2.13	3.45	-1.33	0.803	4	8	2.34	32								wt:ID + S100A9 OE vs. ko:ID
			KO:Healthy vs. KO:ID	1.15	3.22	-2.07	0.519	8	6	5.65	28						KO:Healthy vs. KO:ID + S100A9 OE	0.686	2.84	-2.16	0.392	4	9	7.77	25								KO:Healthy vs. KO:ID	1.36	4.22	-2.86	0.97	6	8	4.17	32								wt:ID + S100A9 OE vs. ko:ID + S100A9 OE
			KO:Healthy vs. KO:ID + S100A9 OE	1.15	2.61	-1.46	0.505	8	7	4.09	28						KO:ID vs. KO:ID + S100A9 OE	3.25	2.84	0.41	0.344	6	9	1.68	25								KO:Healthy vs. KO:ID + S100A9 OE	1.36	3.45	-2.09	1	6	8	2.95	32								ko:Healthy vs. ko:ID
			KO:ID vs. KO:ID + S100A9 OE	3.22	2.61	0.611	0.516	6	7	1.68	28																						KO:ID vs. KO:ID + S100A9 OE	4.22	3.45	0.766	0.924	8	8	1.17	32								ko:Healthy vs. ko:ID + S100A9 OE
																																																	ko:ID vs. ko:ID + S100A9 OE
[truncated: 23 more columns]

[truncated: 82 more sheets: Figure 2g, Figure 3b, Figure 3c, Figure 3d, Figure 3e, Figure 3f, Figure 3g, Figure 3h, Figure 4b, Figure 4c, Figure 4d, Figure 4e, Figure 4g, Figure 4h, Figure 4i, Figure 4j, Figure 4k, Figure 6b, Figure 6c, Figure 6d …]
